# Supplementary material for: A systems-based approach to analyse the host response in murine lung macrophages challenged with respiratory syncytial virus
Source: BMC Genomics. 2013 Mar 18;14:190. doi: 10.1186/1471-2164-14-190 (PMC3618260; doi:10.1186/1471-2164-14-190)
Supplement: Additional file 4: Table S1 — Pathway enrichment analysis based on global macrophage host genes showing changes in gene expression following RSV infection at 4 and 24 hpi. Macrophages were infected with RSV at two different time points and IPA version 2012 software was applied for pathway analysis. The 10 most significant canonical pathways enriched by global gene expression (p-value ≤ 0.05 and FC ≥ 2) at 4 hpi and 24 hpi are listed. Corresponding p-values, gene numbers and individual genes are also indicated. [file 1471-2164-14-190-S4.xls]

## Sheet: 4H
Top 10 pathways enriched at 4Hpi
Ingenuity Canonical Pathways	-log(p-value)	Ratio	Genes	Molecules
Activation of IRF by Cytosolic Pattern Recognition Receptors	14.3	0.356	26	TRAF3,NFKBIE,ZBP1,IFNB1(includesEG:15977),IL6,NFKB1,IFIH1,TANK,JUN,NFKBIA,NFKBIB,STAT1,DHX58,IL10,IRF9,NFKB2,IFNA16,IFNA1/IFNA13,ISG15,IRF7,CD40,DDX58,MAVS,STAT2,IFIT2,TNF
Role of Pattern Recognition Receptors in Recognition of Bacteria and Viruses	11.1	0.287	25	IFNB1(includesEG:15977),PIK3R5,C1QC,C1QA,IL6,CCL5,C1QB,NFKB1,IFIH1,RIPK2,ATM,OAS1,NLRP3,OAS2,IL10,NFKB2,OAS3,IFNA1/IFNA13,TLR2,PIK3R3,IRF7,DDX58,MAVS,IL1B,TNF
IL-10 Signaling	10.8	0.295	23	CCR1,SOCS3,MAP3K14,IL4R,IL1A,IL10,NFKBIE,IL36A,ARG2(includesEG:11847),MAP4K4,IL1R1,IL6,NFKB2,STAT3,NFKB1,FOS,JUN,NFKBIA,IL1RN,CD14,IL1B,NFKBIB,TNF
TNFR2 Signaling	10.7	0.455	15	MAP3K14,NFKBIE,TNFAIP3,NFKB2,NFKB1,TANK,FOS,TRAF2,NFKBIA,JUN,NFKBIB,BIRC3,TNF,BIRC2,TRAF1
CD40 Signaling	10.6	0.314	22	MAP3K14,TRAF3,ICAM1,NFKBIE,PIK3R5,TNFAIP3,NFKB2,STAT3,NFKB1,PIK3R3,TANK,FOS,TRAF2,JUN,NFKBIA,CD40,TRAF5,NFKBIB,MAPKAPK2,JAK3,ATM,TRAF1
Role of Macrophages, Fibroblasts and Endothelial Cells in Rheumatoid Arthritis	9.55	0.149	54	SOCS3,TRAF3,MMP13,KLK6,IL6,CREB5,MYC,VEGFA,CAMK2A,OSM,TRAF5,NFKBIB,ATM,MAP3K14,IL6R,IL36A,VEGFC,STAT3,PIK3R3,TLR2,IL1RN,TNF,IL1A,ICAM1,PDIA3,NFKBIE,PIK3R5,JAK2,CCL5,IL17RA,NFKB1,PGF,PLCD1,NFKBIA,JUN,NFAT5,NLK,CFB,SFRP5,MAPKAPK2,FCGR3A,TRAF1,SRC,VCAM1,IL10,CEBPB(includesEG:1051),IL1R1,IL16,FOS,HP,TRAF2,IL1B,NFATC2,IRAK2
Hepatic Fibrosis / Hepatic Stellate Cell Activation	8.97	0.211	31	IL1A,ICAM1,SMAD3,CXCR3,MMP13,CCL5,IL6,NFKB1,PGF,SERPINB2,VEGFA,CXCL3,TGFB2,STAT1,IL4R,VCAM1,CXCL9,EDNRB,IL10,IL6R,SMAD7,VEGFC,IL1R1,NFKB2,IFNA1/IFNA13,MET,CD40,IGFBP3,CD14,IL1B,TNF
Dendritic Cell Maturation	8.66	0.176	33	IL1A,ICAM1,NFKBIE,IFNB1(includesEG:15977),PIK3R5,CD83,JAK2,IL6,CREB5,NFKB1,NFKBIA,HLAB,STAT1,NFKBIB,FCGR3A,ATM,MAP3K14,IL10,RELB,IL36A,NFKB2,IFNA1/IFNA13,TLR2,PIK3R3,COL5A3,CD80(includesEG:12519),CD40,IL1RN,CD86,IL1B,STAT2,IRF8,TNF
Lymphotoxin β Receptor Signaling	8.45	0.295	18	MAP3K14,VCAM1,TRAF3,RELB,PIK3R5,CXCL1,NFKB2,NFKB1,PIK3R3,NFKBID,TRAF2,NFKBIA,CASP9 (includes EG:100140945),TRAF5,TNFSF14,BIRC2,ATM,TRAF1
IL-6 Signaling	8.39	0.24	24	MAP3K14,IL1A,NFKBIE,IL6R,IL36A,MAP4K4,IL6,NFKB2,JAK2,STAT3,IL1R1,CEBPB(includesEG:1051),NFKB1,FOS,TRAF2,JUN,NFKBIA,IL1RN,CD14,IL1B,MAPKAPK2,TNFAIP6,NFKBIB,TNF

## Sheet: 24H
Top 10 pathways enriched at 24Hpi
Ingenuity Canonical Pathways	-log(p-value)	Ratio	Genes	Molecules
Altered T Cell and B Cell Signaling in Rheumatoid Arthritis	13.1	0.348	32	HLADOA,IL1A,HLADQA1,HLADRB1,HLADMB,IL6,NFKB1,CD28,IL36G,CXCL13,HLADRA,TLR3,TNFSF13B,HLADMA,CD79B,IL10,RELB,IL15(includesEG:16168),NFKB2,IL36B,TLR2,IL18(includesEG:16173),CD40,CD80(includesEG:12519),TLR5,IL12B,IL1RN,CSF1(includes EG:12977),TNFSF13,CD86,IL1B,TNF
Dendritic Cell Maturation	12.9	0.239	45	IL1A,HLADOA,ICAM1,NFKBIE,HLADQA1,IFNB1(includesEG:15977),HLADRB1,HLADMB,JAK2,IL6,CREB5,NFKB1,FCGR1A,CD1D,IL36G,NFKBIA,HLADRA,HLAB,AKT3,TLR3,NFKBIB,STAT1,FCGR3A,HLAC,HLADMA,MYD88,IL10,RELB,IL15(includesEG:16168),IKBKE,NFKB2,IFNA1/IFNA13,IL36B,TLR2,COL1A1(includesEG:1277),COL5A3,IL18(includesEG:16173),CD80 (includes EG:12519),CD40,IL1RN,IL12B,CD86,IL1B,STAT2,TNF
Communication between Innate and Adaptive Immune Cells	12.3	0.294	32	IL1A,IFNB1(includesEG:15977),HLADRB1,CCL5,IL6,CXCL10,CD28,IL36G,HLADRA,HLAB,TLR3,HLAG,TNFSF13B,HLAC,IL10,IL15(includesEG:16168),IFNA1/IFNA13,IL36B,TLR2,IL18(includesEG:16173),CCL4,CD40,TLR5,CD80(includesEG:12519),IL12B,IL1RN,HLAE,TNFSF13,CD86,CCL3L1/CCL3L3,IL1B,TNF
Type I Diabetes Mellitus Signaling	12	0.289	35	SOCS3,SOCS1,HLADOA,NFKBIE,HLADQA1,HLADRB1,HLADMB,JAK2,NFKB1,CD28,NFKBIA,HLADRA,HLAB,BID,MYO5B,CASP8,STAT1,HLAG,NFKBIB,HLAC,HLADMA,CASP3,MYD88,IFNGR1,IKBKE,NFKB2,IL1R1,IRF1(includesEG:16362),TRAF2,CD80(includesEG:12519),IL12B,HLA-E,CD86,IL1B,TNF
Role of Pattern Recognition Receptors in Recognition of Bacteria and Viruses	11.9	0.333	29	Oas1d(includesothers),IFNB1(includesEG:15977),C1QC,C1QA,CCL5,IL6,NFKB1,IFIH1,CASP1,NOD1,TLR3,RIPK2,OAS1,C3,NLRP3,OAS2,IL10,MYD88,NFKB2,OAS3,IFNA1/IFNA13,TLR2,IRF7,TLR5,IL12B,DDX58,IL1B,EIF2AK2,TNF
Interferon Signaling	11.9	0.528	19	IFIT3,SOCS1,OAS1,PTPN2,TYK2,IFNB1 (includes EG:15977),IRF9,MX1,IFNGR1,IFI35,JAK2,PSMB8,TAP1,IFNA1/IFNA13,BAK1,IRF1 (includes EG:16362),IFIT1,STAT2,STAT1
Activation of IRF by Cytosolic Pattern Recognition Receptors	11.8	0.356	26	NFKBIE,ZBP1,IFNB1(includesEG:15977),IL6,NFKB1,IFIH1,TANK,NFKBIA,NFKBIB,STAT1,DHX58,IL10,IKBKE,IRF9,TBK1,NFKB2,ADAR,IFNA16,IFNA1/IFNA13,ISG15,IRF7,CD40,DDX58,STAT2,IFIT2,TNF
Hepatic Fibrosis / Hepatic Stellate Cell Activation	11.2	0.265	39	IGFBP4,IL1A,CCR5,FN1,ICAM1,CTGF,CXCR3,MMP13,CCL5,IL6,NFKB1,PDGFC,SERPINB2,VEGFA,CXCL3,IGF1,HGF,IGF1R,STAT1,TIMP2(includesEG:21858),VCAM1,CXCL9,EDNRB,IL10,FLT1,FLT4,VEGFC,BAMBI,IFNGR1,IL1R1,NFKB2,IFNA1/IFNA13,PDGFB,COL1A1 (includes EG:1277),CD40,CSF1 (includes EG:12977),KDR,IL1B,TNF
Graft-versus-Host Disease Signaling	10.8	0.42	21	HLA-DMA,HLA-DOA,IL1A,HLA-DQA1,HLA-DRB1,HLA-DMB,IL6,IL36B,CD28,IL18 (includes EG:16173),IL36G,CD80(includesEG:12519),IL1RN,HLAE,HLADRA,HLAB,CD86,IL1B,HLAG,TNF,HLA-C
Antigen Presentation Pathway	9.23	0.419	18	HLADMA,PSMB9,HLADOA,HLADQA1,CIITA,HLADRB1,HLADMB,PSMB8,CD74,TAP1,PSMB6,HLA-E,HLA-DRA,HLA-B,HLA-G,TAP2,TAPBP,HLA-C
