# Supplementary material for: A systems-based approach to analyse the host response in murine lung macrophages challenged with respiratory syncytial virus
Source: BMC Genomics. 2013 Mar 18;14:190. doi: 10.1186/1471-2164-14-190 (PMC3618260; doi:10.1186/1471-2164-14-190)
Supplement: Additional file 5: Table S2 — Pathway enrichment analysis based on macrophage host genes showing up-regulated and down-regulated gene expression following infection with RSV at 4 and 24 hpi. Macrophages were infected with RSV at two different time points and IPA version 2012 software was applied for pathway analysis. Significant canonical pathways enriched by differentially up-regulated or down-regulated genes (p-value ≤ 0.05 and FC ≥ 2) at 4 hpi and 24 hpi were listed. Corresponding p-values, gene numbers and individual genes were also represented. The pathway in bold indicated that it is commonly enriched at both 4 hpi and 24 hpi. [file 1471-2164-14-190-S5.xls]

## Sheet: DOWN-4H
Down-regulated genes at 4Hpi
Ingenuity Canonical Pathways	-log(p-value)	Ratio	Genes	Molecules
Reelin Signaling in Neurons	3.73	0.0976	8	PIK3R3,MAP3K9,ARHGEF4,CNR2,ITGAL,ITGA4,ATM,ITGB3
Signaling by Rho Family GTPases	2.31	0.0437	11	PIK3R3,MYL9,MAP3K9,CDH2,CDH1,ARHGEF4,PAK2,GNA15,CDC42EP3,ITGA4,ATM
Virus Entry via Endocytic Pathways	2.02	0.0606	6	PIK3R3,FLNA,ITGAL,ITGA4,ATM,ITGB3
Agrin Interactions at Neuromuscular Junction	1.9	0.0725	5	PAK2,LAMB1,ITGAL,ITGA4,ITGB3
Paxillin Signaling	1.82	0.0541	6	PIK3R3,PAK2,ITGAL,ITGA4,ATM,ITGB3
Caveolar-mediated Endocytosis Signaling	1.78	0.0588	5	FLNA,INSR,ITGAL,ITGA4,ITGB3
NF-κB Activation by Viruses	1.78	0.061	5	PIK3R3,ITGAL,ITGA4,ATM,ITGB3
3-phosphoinositide Biosynthesis	1.76	0.0563	4	PIK3R3,DUSP18,PTPRF,ATM
Glutathione-mediated Detoxification	1.72	0.0667	3	GSTA3,Gsta4,HPGDS
Asparagine Biosynthesis I	1.69	0.125	1	ASNS
Endometrial Cancer Signaling	1.67	0.0702	4	PIK3R3,CDH1,CASP9,ATM
Natural Killer Cell Signaling	1.67	0.0517	6	PIK3R3,PAK2,INPP5F,SH2D1B,CD300A,ATM
Salvage Pathways of Pyrimidine Ribonucleotides	1.65	0.049	5	MAP3K9,PAK2,APOBEC1,GRK5,NME7
Role of CHK Proteins in Cell Cycle Checkpoint Control	1.62	0.0714	4	E2F6,MDC1,RAD50,ATM
Gα12/13 Signaling	1.57	0.0476	6	PIK3R3,MYL9,LPAR6,CDH2,CDH1,ATM

## Sheet: DOWN-24H
Down-regulated genes at 24Hpi
Ingenuity Canonical Pathways	-log(p-value)	Ratio	Genes	Molecules
Cholesterol Biosynthesis I	6.09	0.15	6	SQLE,DHCR7,DHCR24,LSS,CYP51A1,LBR (includes EG:368360)
Cholesterol Biosynthesis II (via 24,25-dihydrolanosterol)	6.09	0.15	6	SQLE,DHCR7,DHCR24,LSS,CYP51A1,LBR (includes EG:368360)
Cholesterol Biosynthesis III (via Desmosterol)	6.09	0.15	6	SQLE,DHCR7,DHCR24,LSS,CYP51A1,LBR (includes EG:368360)
B Cell Development	4.74	0.212	7	HLA-DMA,CD79B,HLA-DRA,HLA-DQA1,HLA-DRB1,HLA-DMB,HLA-DQB1
Antigen Presentation Pathway	4.19	0.175	7	HLA-DMA,HLA-DRA,HLA-DQA1,CIITA,HLA-DRB1,HLA-DMB,CD74
Nur77 Signaling in T Lymphocytes	3.83	0.127	8	HLA-DMA,CD28,HLA-DRA,HLA-DQA1,HLA-DRB1,HLA-DMB,HLA-DQB1,RXRA
Autoimmune Thyroid Disease Signaling	3.55	0.115	7	HLA-DMA,CD28,HLA-DRA,HLA-DQA1,HLA-DRB1,HLA-DMB,HLA-DQB1
Graft-versus-Host Disease Signaling	3.55	0.14	7	HLA-DMA,CD28,HLA-DRA,HLA-DQA1,HLA-DRB1,HLA-DMB,HLA-DQB1
Hepatic Fibrosis / Hepatic Stellate Cell Activation	3.16	0.0822	12	COL1A1(includesEG:1277),IGFBP4,FN1(includesEG:100005469),CTGF,IGF1,HGF,IGF1R,CXCR3,IFNGR1,PDGFC,PDGFB,TIMP2
T Helper Cell Differentiation	3.14	0.111	8	HLA-DMA,CD28,HLA-DRA,HLA-DQA1,HLA-DRB1,IFNGR1,HLA-DMB,HLA-DQB1
Altered T Cell and B Cell Signaling in Rheumatoid Arthritis	3.12	0.0978	9	HLA-DMA,CD28,CD79B,TNFSF13,HLA-DRA,HLA-DQA1,HLA-DRB1,HLA-DMB,HLA-DQB1
Glycine Degradation (Creatine Biosynthesis)	3.08	0.222	2	GAMT,GATM
Allograft Rejection Signaling	3.06	0.0737	7	HLA-DMA,CD28,HLA-DRA,HLA-DQA1,HLA-DRB1,HLA-DMB,HLA-DQB1
Cell Cycle: G2/M DNA Damage Checkpoint Regulation	2.86	0.125	6	CDC25B,TOP2B,CKS1B,TOP2A,PKMYT1,CHEK2
Colorectal Cancer Metastasis Signaling	2.85	0.0623	16	ADCY9,LRP5,ADRBK2,ADCY3,LRP6,PRKAR2A,RHOJ,IFNGR1,PDGFC,MLH1,BIRC5,CDH1,ARRB1,PRKAG2,RHOF,LRP1 (includes EG:16971)

## Sheet: UP-4H
Up-regulated genes at 4Hpi
Ingenuity Canonical Pathways	-log(p-value)	Ratio	Genes	Molecules
Activation of IRF by Cytosolic Pattern Recognition Receptors	17.1	0.347	25	TRAF3,NFKBIE,ZBP1,IFNB1(includesEG:15977),IL6,NFKB1,IFIH1,TANK,NFKBIA,JUN,NFKBIB,STAT1,DHX58,IL10,IRF9,NFKB2,IFNA16,IFNA1/IFNA13,ISG15,IRF7,CD40,DDX58,STAT2,IFIT2,TNF
IL-10 Signaling	13.7	0.295	23	CCR1,SOCS3,MAP3K14,IL4R,IL1A,IL10,NFKBIE,IL36A,ARG2(includesEG:11847),MAP4K4,IL1R1,IL6,NFKB2,STAT3,NFKB1,FOS,JUN,NFKBIA,IL1RN,CD14,IL1B,NFKBIB,TNF
TNFR2 Signaling	12.7	0.455	15	MAP3K14,NFKBIE,TNFAIP3,NFKB2,NFKB1,TANK,FOS,TRAF2,NFKBIA,JUN,NFKBIB,BIRC3,TNF,BIRC2,TRAF1
CD40 Signaling	11.4	0.286	20	MAP3K14,TRAF3,ICAM1,NFKBIE,PIK3R5,TNFAIP3,STAT3,NFKB2,NFKB1,TANK,FOS,TRAF2,JUN,NFKBIA,CD40,TRAF5,NFKBIB,MAPKAPK2,JAK3,TRAF1
Role of Macrophages, Fibroblasts and Endothelial Cells in Rheumatoid Arthritis	10.8	0.132	44	SOCS3,TRAF3,IL1A,ICAM1,PDIA3,NFKBIE,PIK3R5,MMP13,JAK2,CCL5,IL6,IL17RA,NFKB1,CREB5,PGF,MYC,VEGFA,PLCD1,NFKBIA,NFAT5,JUN,OSM,SFRP5,TRAF5,MAPKAPK2,NFKBIB,FCGR3A,TRAF1,SRC,MAP3K14,VCAM1,IL10,IL36A,VEGFC,CEBPB(includesEG:1051),STAT3,IL1R1,TLR2,FOS,TRAF2,IL1RN,IL1B,TNF,IRAK2
IL-6 Signaling	10.7	0.21	26	SOCS3,IL1A,NFKBIE,PIK3R5,MAP4K4,IL6,JAK2,NFKB1,VEGFA,NFKBIA,JUN,NFKBIB,MAPKAPK2,MAP3K14,IL36A,CEBPB(includesEG:1051),IL1R1,STAT3,NFKB2,FOS,TRAF2,IL1RN,CD14,IL1B,TNFAIP6,TNF
Dendritic Cell Maturation	10.6	0.155	32	IL1A,ICAM1,PDIA3,NFKBIE,IFNB1(includesEG:15977),PIK3R5,CD83,JAK2,IL6,NFKB1,CREB5,PLCD1,NFKBIA,HLAB,STAT1,NFKBIB,FCGR3A,MAP3K14,IL10,RELB,IL36A,NFKB2,IFNA1/IFNA13,TLR2,COL5A3,CD80(includesEG:12519),CD40,IL1RN,CD86,IL1B,STAT2,TNF
Hepatic Fibrosis / Hepatic Stellate Cell Activation	10.3	0.192	28	IL1A,ICAM1,SMAD3,MMP13,CCL5,IL6,NFKB1,PGF,SERPINB2,VEGFA,CXCL3,TGFB2,STAT1,IL4R,VCAM1,CXCL9,EDNRB,IL10,SMAD7,VEGFC,IL1R1,NFKB2,IFNA1/IFNA13,MET,CD40,CD14,IL1B,TNF
Role of Pattern Recognition Receptors in Recognition of Bacteria and Viruses	9.54	0.208	22	OAS1,NLRP3,OAS2,IL10,IFNB1(includesEG:15977),PIK3R5,C1QC,C1QA,IL6,NFKB2,CCL5,C1QB,OAS3,NFKB1,IFNA1/IFNA13,IFIH1,TLR2,IRF7,DDX58,IL1B,TNF,RIPK2
Role of RIG1-like Receptors in Antiviral Innate Immunity	9.5	0.306	15	DHX58,TRAF3,NFKBIE,IFNB1(includesEG:15977),NFKB2,IFNA16,NFKB1,IFNA1/IFNA13,TANK,IFIH1,TRAF2,IRF7,NFKBIA,DDX58,NFKBIB
TREM1 Signaling	9.02	0.239	17	TREM1,ICAM1,IL10,ITGA5,CD83,IL6,STAT3,JAK2,NFKB2,NFKB1,TLR2,CXCL3,CCL7,CD40,CD86,IL1B,TNF
Interferon Signaling	8.74	0.361	13	OAS1,PTPN2,IFNB1 (includes EG:15977),MX1,IFI35,IRF9,JAK2,IFNA1/IFNA13,IRF1 (includes EG:16362),IFIT1,IFITM1,STAT2,STAT1
IL-17A Signaling in Fibroblasts	8.56	0.325	13	NFKBIE,CEBPB(includesEG:1051),NFKB2,IL6,NFKBIZ,IL17RA,NFKB1,NFKBID,FOS,JUN,NFKBIA,CCL7,NFKBIB
Glucocorticoid Receptor Signaling	8.39	0.122	36	TAF4B,ICAM1,HSPA1A/HSPA1B,SMAD3,NFKBIE,PIK3R5,CCL5,JAK2,IL6,NFKB1,CXCL3,GTF2B,NFKBIA,JUN,NFAT5,CCL13,TGFB2,CDKN1C,STAT1,NFKBIB,ADRB2,MAP3K14,VCAM1,IL10,STAT3,CEBPB(includesEG:1051),FOS,TRAF2,IL1RN,DUSP1,CDKN1A,IL1B,PTGS2,PLAU,JAK3,TNF
Communication between Innate and Adaptive Immune Cells	8.31	0.183	20	IL1A,IL10,IL36A,IFNB1(includesEG:15977),CD83,IL6,CCL5,IFNA1/IFNA13,CXCL10,TLR2,CCL4,CD40,CD80(includesEG:12519),IL1RN,HLAE,HLAB,CD86,CCL3L1/CCL3L3,IL1B,TNF

## Sheet: UP-24H
Up-regulated genes at 24Hpi
Ingenuity Canonical Pathways	-log(p-value)	Ratio	Genes	Molecules
Activation of IRF by Cytosolic Pattern Recognition Receptors	16.1	0.361	26	NFKBIE,ZBP1,IFNB1(includesEG:15977),IL6,NFKB1,IFIH1,TANK,NFKBIA,NFKBIB,STAT1,DHX58,IL10,IKBKE,IRF9,TBK1,NFKB2,ADAR,IFNA16,IFNA1/IFNA13,ISG15,IRF7,CD40,DDX58,STAT2,IFIT2,TNF
Dendritic Cell Maturation	13.7	0.193	40	IL1A,HLADOA,ICAM1,NFKBIE,IFNB1(includesEG:15977),JAK2,IL6,CREB5,NFKB1,FCGR1A,CD1D,IL36G,NFKBIA,HLAB,AKT3,TLR3,NFKBIB,STAT1,FCGR3A,IL10,MYD88,RELB,IL15(includesEG:16168),IKBKE,PLCL2,NFKB2,IFNA1/IFNA13,IL36B,TLR2,COL5A3,IL18(includesEG:16173),CD80(includesEG:12519),CD40,IL12B,IL1RN,HLAC,CD86,IL1B,STAT2,TNF
Communication between Innate and Adaptive Immune Cells	13.2	0.257	28	IL1A,IFNB1(includesEG:15977),CCL5,IL6,CXCL10,IL36G,HLAB,TLR3,HLAF,TNFSF13B,IL10,IL15(includesEG:16168),IFNA1/IFNA13,IL36B,TLR2,IL18(includesEG:16173),CCL4,CD80(includesEG:12519),TLR5,CD40,HLAC,HLAE,IL1RN,IL12B,CD86,CCL3L1/CCL3L3,IL1B,TNF
TREM1 Signaling	12.3	0.31	22	TREM1,ICAM1,IL10,MYD88,ITGA5,IL6,NFKB2,JAK2,STAT3,NFKB1,TLR2,CXCL3,IL18(includesEG:16173),CCL7,TLR5,CD40,CASP1,CD86,AKT3,IL1B,TLR3,TNF
Interferon Signaling	12.2	0.472	17	SOCS1,OAS1,PTPN2,TYK2,IFNB1(includesEG:15977),IRF9,MX1,IFI35,JAK2,PSMB8,IFNA1/IFNA13,TAP1,IRF1(includesEG:16362),BAK1,IFIT1,STAT2,STAT1
Role of PKR in Interferon Induction and Antiviral Response	11.8	0.391	18	CASP3,CYCS,NFKBIE,IFNB1(includesEG:15977),IKBKE,NFKB2,NFKB1,FCGR1A,IRF1(includesEG:16362),TRAF2,NFKBIA,BID,EIF2AK2,TLR3,NFKBIB,CASP8,STAT1,TNF
Type I Diabetes Mellitus Signaling	11.8	0.24	29	SOCS3,SOCS1,HLADOA,NFKBIE,JAK2,NFKB1,NFKBIA,HLAB,BID,MYO5B,HLAF,STAT1,CASP8,NFKBIB,CASP3,CYCS,MYD88,IKBKE,IL1R1,NFKB2,IRF1(includesEG:16362),TRAF2,CD80(includesEG:12519),IL12B,HLAC,HLAE,CD86,IL1B,TNF
Role of Pattern Recognition Receptors in Recognition of Bacteria and Viruses	11.8	0.255	27	Oas1d,IFNB1(includesEG:15977),IL6,CCL5,NFKB1,IFIH1,CASP1,NOD1,TLR3,RIPK2,OAS1,NLRP3,C3,OAS2,IL10,MYD88,NFKB2,OAS3,IFNA1/IFNA13,TLR2,IRF7,TLR5,IL12B,DDX58,IL1B,EIF2AK2,TNF
Death Receptor Signaling	11.5	0.328	21	CASP3,CYCS,NFKBIE,TNFSF10,TBK1,IKBKE,NFKB2,NFKB1,NAIP,TANK,DAXX,TRAF2,NFKBIA,BID,HTRA2,CFLAR,NFKBIB,CASP8,TNF,BIRC3,CASP7
Role of RIG1-like Receptors in Antiviral Innate Immunity	11.4	0.367	18	DHX58,NFKBIE,IFNB1(includesEG:15977),TBK1,IKBKE,NFKB2,NFKB1,IFNA16,IFNA1/IFNA13,TANK,IFIH1,TRAF2,IRF7,NFKBIA,DDX58,NFKBIB,CASP8,TRIM25
Role of Hypercytokinemia/hyperchemokinemia in the Pathogenesis of Influenza	11.4	0.409	18	CCR1,CCR5,IL1A,IL15(includesEG:16168),IFNB1(includesEG:15977),IL6,CCL5,IFNA16,IFNA1/IFNA13,IL36B,CXCL10,IL36G,IL18(includesEG:16173),CCL4,IL12B,IL1RN,IL1B,TNF
NF-κB Signaling	11.4	0.206	36	AZI2,IL1A,BMP2,NFKBIE,TNFAIP3,NFKB1,TANK,TNIP1,IL36G,LCK,NFKBIA,AKT3,TLR3,CASP8,NFKBIB,TNFSF13B,MYD88,RELB,FLT1,FLT4,TBK1,IRAK3,IL1R1,NFKB2,IL36B,TLR2,IL18(includesEG:16173),TRAF2,GHR,TLR5,CD40,IL1RN,KDR,IL1B,EIF2AK2,TNF
Altered T Cell and B Cell Signaling in Rheumatoid Arthritis	10.4	0.261	24	HLADOA,IL1A,IL10,RELB,IL15(includesEG:16168),IL6,NFKB2,NFKB1,IL36B,TLR2,IL18(includesEG:16173),IL36G,CD80(includesEG:12519),TLR5,CXCL13,CD40,IL12B,IL1RN,CSF1(includesEG:12977),CD86,IL1B,TLR3,TNF,TNFSF13B
TNFR2 Signaling	10.1	0.424	14	NFKBIE,TNFAIP3,IKBKE,TBK1,NFKB2,NFKB1,NAIP,TANK,TRAF2,NFKBIA,NFKBIB,BIRC3,TNF,TRAF1
Acute Phase Response Signaling	10.1	0.191	34	SOCS3,SOCS1,IL1A,NFKBIE,CP,JAK2,RBP3,IL6,NFKB1,F2,C1R,IL36G,NFKBIA,SOD2,CFB,SAA2,AKT3,OSMR,NFKBIB,MAP2K1,HPX,C3,MYD88,IKBKE,STAT3,IL1R1,NFKB2,IL36B,IL18(includesEG:16173),TRAF2,IL1RN,IL1B,TNF,C2
